# Supplementary material for: Association Between ACE (I/D) Polymorphism and Essential Hypertension (EH): An Updated Systematic Review and Meta-Analysis
Source: Int J Environ Res Public Health. 2026 Mar 20;23(3):397. doi: 10.3390/ijerph23030397 (PMC13027306; doi:10.3390/ijerph23030397)
Supplement: Supplementary file 1 [file ijerph-23-00397-s001.zip]

Archive with 2 entries (2 files):
- ijerph-4153191-supplementary.pdf
- ijerph-4153191-supplementary - PRISMA.pdf
